# Supplementary material for: A five‐CpG signature of microRNA methylation in non‐G‐CIMP glioblastoma
Source: CNS Neurosci Ther. 2019 Apr 23;25(9):937–50. doi: 10.1111/cns.13133 (PMC6698977; doi:10.1111/cns.13133)
Supplement: Supplementary file 1 [file CNS-25-937-s001.xlsx]

## Sheet: overview
Multivariate cox analysis in combined dataset(TCGA, gse60274, Rennes Cohort)						Name	os	status	MGMT	age	gender	cg05744073	cg08244382	cg20382675	cg24082174	cg13767001	a		g		geo methylation ID	survival_status:	os	MGMT	age	cg05744073	cg08244382	cg20382675	cg24082174	cg13767001
	B	sig	exp			ALLJO	11.4	1	0	51	0	-4.28859	3.03987	0.836832	3.26407	-2.42131	0.652486	-2.07341	0		GSM1468969	1	17.39	1	37	-3.51437	3.67013	-0.858827	2.10931	-1.87651	0.311203	0
MGMT	-0.398481	0.059429	0.671339			ANDLE	8	0	1	75	0	-4.19291	3.31937	-0.531981	2.80633	-3.98238	0.146576	-1.90933	0		GSM1468970	1	6	0	45	-4.16143	3.49616	1.39821	0.89348	-2.24021	-0.300922	0
age	0.0447906	1.51752e-05	1.04581			AUFAL	8	1	0	59	1	-3.91502	2.87142	-1.09334	-0.658281	-1.88449	0.238383	-1.86427	0		GSM1468972	0	76.5	1	52	-3.80256	3.53863	1.5097	1.74426	-2.6198	-0.464708	1
group	0.756554	0.000160958	2.13092			AUVJO	9.5	1	0	65	1	-3.61789	3.18129	1.43905	2.29477	-1.92837	0.00835705	-1.83759	0		GSM1468973	1	16.31	1	48	-3.39578	3.66251	0.765113	2.90873	-3.11142	-0.426999	1
cg05744073	-0.534127	0.00898415	0.586181			BESRO	25.5	1	0	58	1	-3.23543	3.2993	2.23929	-0.893031	-2.24968	-1.38528	-1.80702	1		GSM1468974	1	16.01	0	49	-3.89454	3.21201	-2.33148	-0.963337	-3.24814	-0.177661	0
cg08244382	-0.445908	0.0013611	0.640243			BIGAL	17.3	1	0	52	1	-4.07998	2.65507	1.32573	-0.700203	-0.750155	0.193463	-1.78968	0		GSM1468975	1	1.45	0	53	-3.87066	3.54698	0.119065	1.07248	-3.73991	-0.64864	1
cg20382675	-0.262882	0.00101608	0.768833			BINDE	13.7	1	0	68	1	-3.68094	3.29238	1.88441	2.54224	-1.7971	-0.0135684	-1.59886	0		GSM1468976	0	43.59	1	60	-3.60198	3.62731	1.22648	-1.0738	-1.94652	-1.00387	1
cg24082174	0.253538	0.00104523	1.28858			BLAJE	22.7	1	1	75	0	-4.06516	3.81904	-1.53314	0.309111	-3.04576	-0.170053	-1.58154	0		GSM1468977	1	8.94	0	58	-3.90045	3.65125	-0.516223	2.06801	-3.1277	-0.0347195	0
cg13767001	0.367669	0.00517669	1.44436			BOUBE	34.2	1	1	63	1	-3.53177	3.39533	3.20351	-1.14416	-3.57276	-2.07341	-1.55742	1		GSM1468978	1	4.47	0	62	-3.77687	3.44001	2.29974	-1.7972	-2.02274	-1.32052	1
						BRICL	4.7	1	0	72	1	-3.95896	3.36692	-0.518891	0.409861	0.882077	1.17789	-1.55564	0		GSM1468979	1	24.26	0	64	-3.82374	3.86661	2.62187	0.773201	-1.7471	-0.817352	1
						BRIPI	15.8	1	1	67	1	-3.93557	3.65914	1.41528	2.09588	-2.3591	-0.237579	-1.47533	0		GSM1468980	1	10.45	0	27	-3.88051	3.45356	-0.206648	0.227128	-3.1341	-0.507684	1
						BRUTH	7.3	1	1	73	0	-3.6584	2.16229	-0.227633	-0.292448	-3.41169	-0.278813	-1.43061	0		GSM1468982	1	4	0	48	-3.80465	2.52179	-2.2838	-1.07689	-0.978194	0.87537	0
						CAILU	33.2	1	0	47	1	-3.69578	4.16821	2.91642	-1.16015	-0.292081	-1.05283	-1.4219	1		GSM1468983	1	15.09	1	49	-3.92556	3.45776	1.264	-1.80045	-1.93712	-0.946079	1
						CARJA	17	1	0	66	1	-3.60633	4.16947	1.25279	-1.03583	-1.33181	-1.01459	-1.40551	1		GSM1468984	1	8.09	0	48	-3.78831	2.70567	1.77675	1.15378	-2.77186	-0.376716	0
						CHAPA	19.3	1	0	42	1	-3.37803	3.38907	0.476928	0.107594	-3.44048	-1.06997	-1.40363	1		GSM1468985	1	14.5	0	60	-3.93639	3.50625	-0.720334	-1.20084	-1.54951	-0.145732	0
						CORGU	9.5	1	1	49	1	-4.5878	3.88484	0.383297	0.847854	-1.71189	0.202982	-1.38922	0		GSM1468986	1	12.36	0	53	-3.26437	3.71698	3.13707	-1.80098	-2.22267	-2.01234	1
						DANJE	4.9	1	0	69	1	-3.93057	3.14299	0.949428	-1.36132	-1.65246	-0.504353	-1.38528	1		GSM1468987	1	9	1	44	-4.19154	3.57061	1.42352	1.26976	-2.11973	-0.184993	0
						DESMI	14	1	0	62	0	-4.29994	2.76528	-0.740011	-2.34933	-2.83904	-0.381283	-1.37439	0		GSM1468988	1	11.87	0	61	-3.76096	3.32604	0.0961003	-1.23587	-0.9821	-0.173968	0
						DETOJE	12	1	0	72	1	-4.4764	1.33059	1.20535	1.26819	-2.00018	1.06691	-1.30403	0		GSM1468989	1	10.62	0	56	-3.42935	3.87477	1.42524	0.583475	-3.64003	-1.46115	1
						DONPI	18.4	1	0	69	1	-3.2829	3.91302	-1.20734	-1.28394	-2.16205	-0.794419	-1.26359	1		GSM1468990	1	14.37	0	54	-3.14422	3.28084	2.36221	-1.91304	-2.91968	-1.96303	1
						DREJE	11	1	0	59	1	-3.66812	3.89773	0.30977	2.75651	-3.13111	-0.312552	-1.16408	0		GSM1468991	1	23.05	1	54	-3.56814	3.80463	0.665073	-0.80036	-2.66712	-1.14905	1
						EVAYA	53	0	1	49	1	-3.77392	3.74925	3.21451	1.28218	-0.582577	-0.390219	-1.1103	1		GSM1468992	1	7.53	0	63	-3.66802	3.58796	0.00357665	1.58407	-3.42196	-0.498179	1
						FLAAN	13.9	1	0	50	1	-3.6243	4.10668	1.44266	-1.67949	-1.91259	-1.40363	-1.10872	1		GSM1468993	1	9.21	0	48	-4.74708	3.24645	-0.00450849	0.537931	-3.97986	-0.237773	0
						GAUDA	12.2	1	0	66	1	-3.84294	3.79115	1.06005	0.966018	-2.49486	-0.588915	-1.09946	1		GSM1468994	1	7.53	1	56	-4.17228	2.35083	1.09912	0.771492	-2.09074	0.318236	0
						GERAL	8.5	1	0	60	1	-4.69466	3.80977	1.174	0.973227	-2.92785	-0.329617	-1.06997	0		GSM1468995	1	27	1	51	-4.21933	3.68477	1.00513	2.533	-2.50173	0.0687617	0
						GHECH	40	1	1	51	1	-3.78021	3.49728	0.695126	2.84497	-2.44332	0.0998843	-1.05747	0		GSM1468996	1	36	1	44	-4.09928	3.57609	0.950262	1.15076	-3.31592	-0.58228	1
						GODCH	24.5	1	0	49	1	-3.64416	3.87646	2.9227	0.918828	-1.75722	-0.963539	-1.05283	1		GSM1468997	1	16.41	0	53	-3.96936	3.54786	-1.16677	2.05063	-3.46561	0.0905586	0
						GUIGI	14.5	1	0	63	0	-3.89192	2.50673	-2.37687	-0.463491	-2.76054	0.453373	-1.05147	0		GSM1468998	1	11.38	1	62	-3.54043	3.56628	2.42524	-1.72597	-1.35406	-1.27219	1
						GUIGIb	16.5	1	0	51	1	-3.30926	2.89368	2.48564	0.800256	-1.10634	-0.380051	-1.02782	0		GSM1468999	1	16.41	0	56	-3.61439	3.86066	2.02787	0.672306	-1.54213	-0.720587	1
						GUIMA	28.4	1	0	60	1	-3.91111	3.16212	0.920534	0.0360886	-3.88579	-0.982512	-1.0236	1		GSM1469000	1	5.59	1	59	-4.39641	3.56479	2.83981	0.820763	-0.57539	0.00867752	0
						HEBAN	15.9	1	0	62	0	-4.06867	2.98707	1.28716	-0.699625	-1.616	-0.268679	-1.01459	0		GSM1469001	1	6.97	0	32	-4.18856	3.45228	2.45654	2.58191	-2.34205	-0.154444	0
						HELJE	9.4	1	0	59	1	-3.5337	4.12162	0.037523	1.47156	-3.48118	-0.867107	-1.00458	1		GSM1469002	1	24.1	1	55	-4.15604	3.56666	-0.809725	0.0235496	-3.09135	-0.288305	0
						JAGBE	18.5	1	1	54	1	-4.07832	3.77582	-1.8583	1.59604	-3.11379	0.243001	-0.997402	0		GSM1469003	1	15.68	0	41	-4.21834	3.8999	2.03553	0.980401	-2.95672	-0.859498	1
						JAOMA	34.8	1	1	56	0	-3.62525	3.1013	-0.692697	-0.290958	-3.0038	-0.442624	-0.984315	1		GSM1469004	1	41.19	1	49	-3.76354	3.50789	1.67281	0.437071	-1.50432	-0.436019	1
						JUBDA	16.2	0	0	61	1	-3.50793	4.34374	-0.319794	-0.204459	-3.80671	-1.43061	-0.982512	1		GSM1469005	1	9.37	1	57	-3.18285	3.64454	0.978615	-0.0357176	-1.0487	-0.576975	1
						KERAL	7.3	1	0	56	1	-4.10001	2.41255	-3.11894	-1.71146	-3.06188	0.374389	-0.975117	0		GSM1469006	1	6.48	1	63	-4.57551	3.47448	1.1069	1.12156	-2.86719	-0.166201	0
						KEURO	11.1	0	0	63	1	-4.6454	1.96514	-2.33573	-0.636729	-2.24717	1.23133	-0.969943	0		GSM1469007	1	14.43	0	49	-3.66924	3.41378	1.86328	3.1498	-0.82075	0.444612	0
						LAGMA	17.1	1	0	55	0	-3.86558	3.07842	1.07712	-1.47417	-1.34887	-0.460829	-0.963539	1		GSM1469008	1	15	0	63	-4.40286	3.47197	2.19123	-0.380867	-0.622579	-0.0979924	0
						LARJE	7.7	1	0	72	1	-4.33264	2.44999	-0.58097	-0.630594	-1.41854	0.693001	-0.941485	0		GSM1469009	1	3.81	0	50	-4.45066	-0.297742	0.432981	-1.72525	-1.04902	1.57305	0
						LASBE	13.9	1	1	64	1	-4.10568	2.87357	0.0863435	2.14985	-2.9951	0.332772	-0.911135	0		GSM1469010	1	5.98	0	57	-3.2042	3.79026	1.28515	2.5329	-1.7299	-0.310342	0
						LAVAN	19.9	0	1	66	1	-4.24477	3.30655	0.141442	0.106866	-3.13005	-0.368082	-0.908606	0		GSM1469011	0	32.48	1	52	-4.28958	3.49407	1.66518	1.95096	-2.2647	-0.042617	0
						LEBMO	17.1	1	0	66	0	-4.04678	3.28281	1.3886	0.675887	-3.10445	-0.637426	-0.867107	1		GSM1469013	1	5.75	0	55	-3.80282	3.56525	0.213477	-0.203913	-2.42547	-0.558173	1
						LECDA	13.8	1	0	66	0	-3.83984	3.11464	0.987373	-0.467522	-2.08955	-0.484244	-0.867002	1		GSM1469014	1	8.61	0	52	-3.89544	3.39756	2.67507	-0.385499	-2.45236	-1.13696	1
						LECDI	25.1	1	0	48	1	-3.8734	3.19894	0.524879	-0.806714	-1.50961	-0.255095	-0.857766	0		GSM1469015	1	15.65	0	43	-4.06015	3.45185	0.616544	2.2909	-2.11566	0.270314	0
						LECJE	112.7	0	1	66	1	-2.6445	3.63731	1.85344	2.06218	-1.68341	-0.79274	-0.851954	1		GSM1469016	1	5.5	1	44	-3.651	3.18704	-1.03575	0.375539	-1.00046	0.528623	0
						LEFVI	19.2	1	0	59	0	-4.04963	4.12018	1.35623	2.43961	-2.60739	-0.370854	-0.82719	0		GSM1469018	1	23	1	56	-4.0502	3.55249	0.0333268	2.4838	-3.0806	0.0675714	0
						LEJO	19.6	1	1	53	0	-3.21647	3.83138	1.2263	0.497315	-2.48251	-1.09946	-0.805193	1		GSM1469019	1	25	1	62	-3.90398	3.25561	2.07	1.17069	-3.71339	-0.979128	1
						LEMADI	19.7	1	0	57	1	-3.46292	3.37907	-0.674313	0.326686	-3.6334	-0.732913	-0.798258	1		GSM1469021	1	9	0	45	-3.64668	3.03205	-1.25081	0.489805	-3.30393	-0.165983	0
						LEMEGU	9.4	0	0	73	1	-4.22214	4.08115	1.92791	0.863419	-0.929517	-0.194314	-0.794448	0		GSM1469023	1	17	0	45	-3.05502	3.41828	-0.145525	0.71408	-2.07867	-0.437429	1
						LEMFR	12.2	1	0	45	1	-3.32226	3.36292	0.753067	-0.314901	-4.90705	-1.80702	-0.794419	1		GSM1469024	1	9	0	68	-4.10636	3.24092	0.941602	-0.482566	-0.794114	0.0863203	0
						LEPAGU	11.4	1	1	75	1	-4.0484	3.32199	0.565275	0.799494	-2.90642	-0.333442	-0.79274	0		GSM1469025	1	17	0	26	-4.06966	3.5049	0.602186	0.37379	-3.24341	-0.645178	1
						LERJE	19.4	1	1	60	1	-3.9128	3.37949	2.03175	0.737009	-1.59695	-0.351411	-0.780596	0		GSM1469027	1	9	1	65	-3.36439	3.67247	0.820947	-1.22814	-0.711333	-0.6293	1
						LETFR	51.3	0	1	69	1	-3.66967	3.0669	2.4022	0.162064	-1.62657	-0.59593	-0.77027	1		GSM1469028	0	56.13	1	38.5	-3.91054	3.36865	-0.624671	-1.27806	-2.99489	-0.674336	1
						LETPA	7.6	0	1	49	1	-3.73504	2.98208	1.1154	-1.495	-2.45221	-0.908606	-0.761654	1		GSM1469029	1	27	0	48	-3.78245	4.20128	0.196111	1.347	-3.35006	-0.79483	1
						LIECA	66.9	0	1	58	0	-3.57714	3.53162	1.92124	-0.169826	-3.29005	-1.4219	-0.744746	1		GSM1469030	1	16	0	48	-3.7082	3.16324	2.08376	0.739702	-0.467486	0.0380186	0
						LONPI	19.3	1	0	62	1	-4.19521	3.54793	2.1205	0.343532	-1.75536	-0.457008	-0.7375	1		GSM1469031	1	15	1	37	-3.64634	3.41348	-2.13229	-0.138339	-3.04432	-0.168322	0
						LUCYA	24.2	1	0	36	1	-4.30191	3.93257	1.93154	1.69005	-2.64344	-0.506981	-0.737021	1		GSM1469042	1	16	1	42	-4.0771	3.3403	-0.21441	2.25745	-2.86501	0.263559	0
						LUIEM	17.4	1	0	41	1	-3.85102	3.45509	-1.99401	1.02181	-3.16562	0.135638	-0.732913	0		GSM1469044	1	13	1	70	-3.95279	3.55203	0.426998	0.830695	-2.30993	-0.223513	0
						MACLO	100.5	0	0	42	1	-3.87058	3.72333	0.493069	2.36737	-3.33845	-0.349725	-0.710174	0		GSM1469045	1	52	1	51	-3.54521	3.41729	0.853537	0.11735	-3.36829	-1.06324	1
						MAHDA	15.4	0	0	54	1	-4.15548	4.03384	-0.858251	-0.173802	-2.65829	-0.374984	-0.70036	0
						MAHJE	17.1	1	0	66	1	-3.341	3.30651	2.3326	2.9904	-1.66146	-0.155764	-0.693915	0
						MARGEb	19.6	1	0	44	1	-4.46353	4.52595	-0.334918	1.61825	-2.86179	-0.187925	-0.675153	0
						MOUYV	63	0	1	64	0	-3.01467	3.61954	2.1509	-0.952721	-2.86542	-1.86427	-0.637426	1
						PECCE	9.3	1	1	75	0	-4.26309	2.9175	1.79322	4.20087	-2.45687	0.66646	-0.605133	0
						PICMO	5.6	1	0	67	0	-3.19695	3.87823	1.90041	2.05641	-2.00469	-0.737021	-0.603702	1
						PIROL	17.5	1	1	50	1	-3.73876	3.59234	2.42261	2.30192	-2.26891	-0.492319	-0.59593	1
						PONRO	53.1	1	1	48	1	-3.47442	4.37011	-0.0417296	-1.05375	-1.91039	-1.05147	-0.588915	1
						PRIPH	30	0	0	68	1	-3.74292	5.1065	-1.23171	-1.84874	-1.50231	-0.975117	-0.584045	1
						REUMA	17.9	1	0	58	0	-3.85403	3.56406	0.739669	-0.35053	-2.04805	-0.567023	-0.567023	1
						RIVRE	20.7	0	0	62	1	-4.39703	4.23393	1.10342	-0.181334	-1.98082	-0.603702	-0.566177	1
						ROLMAb	35.8	0	1	42	0	-2.68116	3.58943	0.601732	-1.31753	-2.55162	-1.59886	-0.560295	1
						SAUDA	8.2	1	1	56	1	-4.08572	3.32676	2.17366	1.78557	-3.93605	-0.867002	-0.558198	1
						TARBE	15.2	1	0	63	1	-4.28371	3.61042	-3.79746	-2.40596	-3.21412	-0.115319	-0.554303	0
						THIRE	18.3	1	0	56	1	-3.90526	2.26367	1.56804	1.13691	-1.20743	0.508625	-0.551698	0
						TOUNI	12.4	1	1	65	0	-4.17794	2.76855	0.657539	1.22053	-1.55347	0.562462	-0.536483	0
						TRIBR	14.7	1	0	64	0	-4.20029	3.70914	1.35193	1.32742	-2.14463	-0.217806	-0.506981	0
						VALMA	10.5	1	0	72	0	-4.64986	3.45646	0.136712	0.989687	-3.30048	-0.0561444	-0.504353	0
						TCGA-06-0152	12.5	1	1	68	1	-3.719	3.96456	2.34948	1.15093	-1.24824	-0.566177	-0.497064	1
						TCGA-06-0171	13.3	1	0	65	1	-3.49218	3.69878	0.804632	1.27485	-3.14099	-0.82719	-0.496138	1
						TCGA-06-0190	10.5667	1	0	62	1	-3.77359	3.56126	0.44776	0.150549	-3.5847	-0.969943	-0.49297	1
						TCGA-06-0210	7.5	1	0	72	0	-3.67851	3.34315	-0.983631	0.429322	-2.24163	0.0173047	-0.492319	0
						TCGA-06-0211	12	1	0	47	1	-3.62114	3.76841	2.01266	0.739495	-1.40701	-0.605133	-0.484244	1
						TCGA-06-0650	23.9	1	0	39	0	-4.39281	3.43225	0.969334	0.716397	-3.27624	-0.461905	-0.468933	1
						TCGA-06-1804	13.7667	1	1	81	0	-4.47075	3.04133	1.35446	1.69656	-3.27194	-0.0971194	-0.461905	0
						TCGA-06-5408	11.8667	1	0	54	0	-4.48751	3.04232	-0.278773	-0.191118	-2.65518	0.0889053	-0.460829	0
						TCGA-06-5410	3.56667	1	1	72	0	-4.29858	3.35109	-0.386389	1.83909	-2.90918	0.299949	-0.457008	0
						TCGA-06-5411	8.46667	1	0	51	1	-4.41168	3.85128	-1.33393	0.129001	-2.38629	0.145092	-0.442624	0
						TCGA-06-5412	4.6	1	1	78	0	-4.22158	2.95502	-0.282391	2.06822	-3.59941	0.212407	-0.413325	0
						TCGA-06-5413	8.93333	0	0	67	1	-3.96618	3.40351	-1.19228	2.21942	-3.28249	0.270055	-0.390219	0
						TCGA-06-5414	9.1	0	0	61	1	-3.79544	3.87934	1.87645	0.840095	-2.92275	-1.05747	-0.381793	1
						TCGA-06-5415	8.66667	0	0	60	1	-3.76407	3.81706	1.98795	-1.91515	-0.892381	-1.02782	-0.381283	1
						TCGA-06-5416	6.8	0	0	23	0	-3.89627	4.12478	-2.63396	-2.37507	-3.63549	-1.00458	-0.380051	1
						TCGA-06-5418	2.76667	1	0	75	0	-3.84317	4.07967	-0.370194	1.87679	-2.87603	-0.250692	-0.374984	0
						TCGA-06-5856	3.8	1	0	58	1	-4.12039	3.72372	1.01043	0.537246	-2.00538	-0.326349	-0.37096	0
						TCGA-06-5858	6.2	0	0	45	0	-4.37721	3.38648	2.17408	-0.663186	-3.25988	-1.1103	-0.370854	1
						TCGA-06-5859	4.6	0	0	63	1	-4.41596	3.79953	0.557157	3.54982	-1.38406	0.909116	-0.368082	0
						TCGA-06-6388	5.26667	1	0	64	0	-3.52735	2.95856	0.522506	0.118354	-1.55473	-0.11417	-0.366779	0
						TCGA-06-6390	5.43333	1	0	58	1	-4.49506	3.55647	1.68652	0.916898	-2.9841	-0.49297	-0.361412	1
						TCGA-06-6391	1.46667	1	0	44	0	-4.27821	3.78428	0.739737	-1.27277	-0.0504383	0.0619622	-0.351411	0
						TCGA-06-6693	122.233	1	0	64	0	-3.40941	3.93439	1.33026	-0.96697	-2.86495	-1.58154	-0.349725	1
						TCGA-06-6694	7.46667	1	1	76	0	-3.36929	3.65616	-1.24633	0.155276	-2.80812	-0.496138	-0.342533	1
						TCGA-06-6695	8.4	0	1	64	1	-3.43001	3.91148	1.36131	-1.12528	-2.22788	-1.37439	-0.333442	1
						TCGA-06-6697	13.0333	0	0	65	1	-3.37499	3.84025	0.474426	1.11766	-3.35421	-0.984315	-0.329617	1
						TCGA-06-6698	4.83333	0	0	53	0	-3.62429	3.65414	2.00211	-1.1683	-3.46392	-1.78968	-0.326349	1
						TCGA-06-6699	1.56667	0	0	58	0	-3.48262	3.86998	0.836436	2.22063	-2.1809	-0.324213	-0.324213	0
						TCGA-06-6700	4.83333	0	1	76	1	-3.52832	3.16696	1.19675	-0.202365	-1.74877	-0.536483	-0.320146	1
						TCGA-12-5295	15.1	1	1	60	0	-3.89438	4.06169	1.12522	1.86926	-2.08662	-0.320106	-0.320106	0
						TCGA-12-5299	3.26667	1	0	56	0	-3.92247	3.46969	2.42395	4.23691	-0.453943	0.818037	-0.312552	0
						TCGA-12-5301	2.03333	1	1	59	1	-3.92497	0.955583	-0.171118	-0.230925	-2.491	0.740903	-0.278813	0
						TCGA-14-0740	12.1333	1	1	70	1	-3.49825	2.62077	-0.741701	-2.17377	-3.058	-0.780596	-0.268679	1
						TCGA-14-0781	0.966667	1	0	49	1	-3.97069	1.94077	-0.65496	2.70341	-3.06484	0.9862	-0.265584	0
						TCGA-14-0862	2.93333	1	1	60	1	-3.25202	3.72697	0.0739548	0.868391	-2.68178	-0.710174	-0.255095	1
						TCGA-14-1395	1.4	1	0	52	1	-3.24806	3.64404	1.41407	0.0994387	-0.945118	-0.584045	-0.250692	1
						TCGA-14-1450	59.6	0	1	57	0	-3.342	3.59703	2.59663	1.02703	-2.78098	-1.26359	-0.237579	1
						TCGA-19-4065	7.13333	0	0	36	1	-3.62313	2.36177	-0.380929	-0.553977	-2.02711	0.0964575	-0.217806	0
						TCGA-19-5947	6.4	1	0	47	0	-4.34785	3.35613	-0.0387978	2.94657	-3.12291	0.434852	-0.194314	0
						TCGA-19-5950	11.4333	0	1	52	0	-4.42316	3.25597	2.53184	0.778168	0.0041344	0.443906	-0.193059	0
						TCGA-19-5951	8.13333	1	0	76	0	-4.30444	3.07361	0.640491	0.307017	-1.67702	0.221449	-0.187925	0
						TCGA-19-5952	19.1667	1	0	62	1	-4.32277	3.56437	1.81614	0.819438	-2.20651	-0.361412	-0.170053	0
						TCGA-19-5953	4.8	1	1	58	1	-3.21627	3.01822	1.21438	-0.347285	-1.91004	-0.7375	-0.155764	1
						TCGA-19-5954	8.06667	0	0	72	0	-4.08626	3.85607	1.82696	0.272718	-1.15038	-0.37096	-0.152045	0
						TCGA-19-5955	1.8	1	1	83	1	-4.3618	2.85874	-0.777422	0.560022	-3.29559	0.189689	-0.115319	0
						TCGA-19-5956	6.6	0	0	53	0	-4.45391	3.40542	-2.14755	-3.11682	-3.8976	-0.798258	-0.11417	1
						TCGA-19-5958	5.46667	0	0	56	1	-4.37485	3.13333	1.8581	2.39202	-2.77419	0.0375735	-0.0971194	0
						TCGA-19-5959	5.36667	0	1	77	0	-4.60499	3.56558	1.1749	2.49185	-2.88003	0.133746	-0.0561444	0
						TCGA-19-5960	5.5	0	0	56	1	-4.03878	3.74265	2.5897	1.31715	-3.55097	-1.16408	-0.0493801	1
						TCGA-26-5132	9.53333	0	1	74	1	-3.73186	3.49372	2.63163	3.64141	-2.53602	-0.265584	-0.0402184	0
						TCGA-26-5134	5.56667	0	0	74	1	-3.81326	3.98084	-2.0219	-2.07294	-3.20606	-0.911135	-0.0218356	1
						TCGA-26-5135	8.96667	1	1	72	0	-3.74789	3.51434	0.776036	0.201403	-1.69818	-0.342533	-0.0135684	0
						TCGA-26-5136	1.23333	0	1	78	0	-3.77332	3.75664	2.4939	0.788807	-1.52273	-0.675153	0.00835705	1
						TCGA-26-5139	1.6	0	0	65	0	-3.84085	3.94721	1.81907	-0.985443	-0.973181	-0.794448	0.0173047	1
						TCGA-26-6173	8.03333	0	0	57	1	-3.27122	3.83307	2.3495	-0.357599	-3.17497	-1.83759	0.0375735	1
						TCGA-26-6174	2.33333	0	1	65	0	-3.22221	3.55728	-0.466053	-0.164156	-2.09441	-0.554303	0.056681	1
						TCGA-28-5204	15.1333	1	0	72	1	-3.81237	4.0851	1.37383	1.02511	-1.66051	-0.497064	0.0619622	1
						TCGA-28-5207	11.4333	1	0	71	1	-4.03662	3.86405	0.890449	0.184594	-2.169	-0.551698	0.0889053	1
						TCGA-28-5208	15.7667	0	1	52	1	-4.07312	3.64071	1.84803	-1.51461	-3.36704	-1.55564	0.0964575	1
						TCGA-28-5209	2.56667	0	1	66	0	-3.8567	3.86969	2.37246	-1.81602	-1.5078	-1.30403	0.0989986	1
						TCGA-28-5211	11.9333	0	0	42	1	-3.34817	3.34751	-0.231453	0.60814	-2.91293	-0.560295	0.0998843	1
						TCGA-28-5213	9.93333	0	0	72	1	-3.71726	4.1172	0.294247	1.93106	-3.43298	-0.70036	0.133746	1
						TCGA-28-5214	14.4	0	0	53	1	-3.88107	3.72478	2.27886	2.60391	-0.835884	0.165862	0.135638	0
						TCGA-28-5215	11.1667	1	1	62	0	-4.13841	2.54111	-2.00929	-0.23992	-3.21576	0.362379	0.145092	0
						TCGA-28-5216	13.8333	0	0	52	1	-4.15525	1.40506	-2.16875	-1.13623	-2.45301	0.973057	0.146576	0
						TCGA-28-5218	5.23333	1	0	63	1	-3.91921	3.77297	-1.45254	-0.966024	-3.68015	-0.805193	0.165862	1
						TCGA-28-5219	8.63333	0	1	47	0	-3.82621	3.19302	-1.32002	-0.643056	-0.965878	0.448734	0.189689	0
						TCGA-28-5220	10.6333	0	0	67	1	-3.95168	3.90265	0.333194	-0.845658	-2.89903	-0.997402	0.193463	1
						TCGA-28-6450	5.5	1	0	60	1	-4.46305	3.78531	2.46958	3.03837	-2.28169	-0.0218356	0.202982	0
						TCGA-32-1979	19.7667	1	0	69	0	-1.07302	3.02286	0.285694	0.249844	-3.0538	-1.90933	0.212407	1
						TCGA-32-1980	1.2	1	0	72	1	-4.21121	2.90753	1.20876	0.517169	-1.81466	0.0989986	0.221449	0
						TCGA-32-5222	19.5	1	1	66	1	-3.79452	2.81166	1.18467	-1.3399	-3.11548	-1.0236	0.238383	1
						TCGA-41-5651	15.3333	1	1	59	0	-4.24855	3.80448	-2.13121	2.08564	-3.14768	0.504558	0.243001	0
						TCGA-41-6646	12.6333	1	1	73	0	-3.00904	3.59078	2.92053	3.14134	-2.65519	-0.941485	0.270055	1
						TCGA-74-6573	3.5	1	0	67	1	-3.47832	3.24496	1.94192	0.664291	-2.21282	-0.744746	0.299949	1
						TCGA-74-6575	21.2	0	0	73	0	-3.28325	3.47073	1.25843	0.0370091	-2.70169	-1.10872	0.332772	1
						TCGA-74-6577	4.36667	0	0	51	1	-3.45431	3.60366	-1.07877	1.57911	-3.50552	-0.366779	0.339097	0
						TCGA-74-6578	14.5333	0	1	58	1	-3.54375	3.55305	1.16654	-0.496975	-1.99523	-0.857766	0.35924	1
						TCGA-74-6581	8.33333	0	0	77	1	-3.49416	2.76503	1.45679	1.51502	-2.59655	-0.320146	0.362379	0
						TCGA-74-6584	7.56667	0	0	55	0	-3.30422	2.80317	-0.249475	-0.799555	-2.06592	-0.381793	0.374389	0
						TCGA-76-4925	4.83333	1	1	76	1	-4.09776	3.41911	2.30152	3.76446	-2.60245	0.056681	0.383341	0
						TCGA-76-4926	4.6	1	0	68	1	-3.54425	3.45411	2.33929	0.35795	-0.658166	-0.413325	0.434852	1
						TCGA-76-4927	17.8333	1	0	58	1	-3.84955	3.71165	1.33075	1.18619	-3.27458	-0.851954	0.443906	1
						TCGA-76-4928	3.13333	1	1	85	0	-4.04109	3.41101	0.240738	2.62567	-3.48166	-0.0402184	0.448734	0
						TCGA-76-4929	3.7	1	1	76	0	-3.92892	0.543931	-0.327785	0.652871	-1.96381	1.38566	0.453373	0
						TCGA-76-4931	9.26667	1	0	70	0	-3.78573	3.93727	1.52852	0.441906	-1.21184	-0.468933	0.487259	1
						TCGA-76-4934	2.56667	1	1	66	0	-3.68095	3.88642	-2.09194	-1.88744	-2.34642	-0.558198	0.504558	1
						TCGA-76-4935	10.9333	0	1	52	0	-3.89196	3.45606	-0.956143	-0.468143	-2.23685	-0.152045	0.508625	0
						TCGA-76-6191	16.9	1	0	57	1	-4.52149	2.63433	-1.39591	-0.0847783	-2.98797	0.487259	0.562462	0
						TCGA-76-6192	3.33333	1	0	74	1	-4.27481	3.06766	0.213758	1.36219	-2.29915	0.35924	0.652486	0
						TCGA-76-6193	2.73333	1	0	78	1	-4.38589	4.11877	-1.29636	0.787941	-2.98087	-0.0493801	0.66646	0
						TCGA-76-6280	11.5333	1	1	57	1	-3.35072	3.44584	1.76633	0.534924	-3.80723	-1.47533	0.693001	1
						TCGA-76-6282	17.3	1	0	63	1	-4.4134	3.24651	0.769509	2.1288	-2.46965	0.339097	0.740903	0
						TCGA-76-6285	8.43333	1	0	64	0	-4.64197	3.63502	-2.84792	-1.06308	-2.59557	0.383341	0.818037	0
						TCGA-76-6286	21.2333	1	0	60	1	-3.36883	3.48608	1.12884	-1.85489	-2.35837	-1.38922	0.845527	1
						TCGA-76-6656	4.9	1	1	66	1	-3.52083	3.9421	2.69083	0.921539	-0.932756	-0.693915	0.909116	1
						TCGA-76-6657	5.1	1	1	74	1	-3.57575	3.62957	2.19132	0.0391824	-3.48885	-1.55742	0.973057	1
						TCGA-76-6662	9.36667	0	0	58	1	-3.27943	4.11934	-0.242893	1.95474	-3.38486	-0.77027	0.9862	1
						TCGA-76-6663	7.8	0	0	44	0	-3.33198	3.34223	2.40329	1.89015	-0.897206	-0.193059	1.06691	0
						TCGA-76-6664	7.86667	0	1	49	0	-3.41865	3.77364	0.881409	-0.410609	-3.29917	-1.40551	1.17789	1
						TCGA-81-5910	1.63333	1	0	64	1	-4.45075	1.9892	1.57045	-2.05457	0.786085	0.845527	1.23133	0
						TCGA-81-5911	17.9333	0	0	33	1	-3.43827	3.58593	2.30935	0.16886	-1.18274	-0.761654	1.38566	1

## Sheet: TCGA
	B	sig	exp			Name	os	status	MGMT	age	gender	cg05744073	cg08244382	cg20382675	cg24082174	cg13767001	a		g
MGMT	-0.398481	0.059429	0.671339			TCGA-06-0152	12.5	1	1	68	1	-3.719	3.96456	2.34948	1.15093	-1.24824	-0.566177	-0.497064	1
age	0.0447906	1.51752e-05	1.04581			TCGA-06-0171	13.3	1	0	65	1	-3.49218	3.69878	0.804632	1.27485	-3.14099	-0.82719	-0.496138	1
group	0.756554	0.000160958	2.13092			TCGA-06-0190	10.5667	1	0	62	1	-3.77359	3.56126	0.44776	0.150549	-3.5847	-0.969943	-0.49297	1
cg05744073	-0.534127	0.00898415	0.586181			TCGA-06-0210	7.5	1	0	72	0	-3.67851	3.34315	-0.983631	0.429322	-2.24163	0.0173047	-0.492319	0
cg08244382	-0.445908	0.0013611	0.640243			TCGA-06-0211	12	1	0	47	1	-3.62114	3.76841	2.01266	0.739495	-1.40701	-0.605133	-0.484244	1
cg20382675	-0.262882	0.00101608	0.768833			TCGA-06-0650	23.9	1	0	39	0	-4.39281	3.43225	0.969334	0.716397	-3.27624	-0.461905	-0.468933	1
cg24082174	0.253538	0.00104523	1.28858			TCGA-06-1804	13.7667	1	1	81	0	-4.47075	3.04133	1.35446	1.69656	-3.27194	-0.0971194	-0.461905	0
cg13767001	0.367669	0.00517669	1.44436			TCGA-06-5408	11.8667	1	0	54	0	-4.48751	3.04232	-0.278773	-0.191118	-2.65518	0.0889053	-0.460829	0
						TCGA-06-5410	3.56667	1	1	72	0	-4.29858	3.35109	-0.386389	1.83909	-2.90918	0.299949	-0.457008	0
						TCGA-06-5411	8.46667	1	0	51	1	-4.41168	3.85128	-1.33393	0.129001	-2.38629	0.145092	-0.442624	0
						TCGA-06-5412	4.6	1	1	78	0	-4.22158	2.95502	-0.282391	2.06822	-3.59941	0.212407	-0.413325	0
						TCGA-06-5413	8.93333	0	0	67	1	-3.96618	3.40351	-1.19228	2.21942	-3.28249	0.270055	-0.390219	0
						TCGA-06-5414	9.1	0	0	61	1	-3.79544	3.87934	1.87645	0.840095	-2.92275	-1.05747	-0.381793	1
						TCGA-06-5415	8.66667	0	0	60	1	-3.76407	3.81706	1.98795	-1.91515	-0.892381	-1.02782	-0.381283	1
						TCGA-06-5416	6.8	0	0	23	0	-3.89627	4.12478	-2.63396	-2.37507	-3.63549	-1.00458	-0.380051	1
						TCGA-06-5418	2.76667	1	0	75	0	-3.84317	4.07967	-0.370194	1.87679	-2.87603	-0.250692	-0.374984	0
						TCGA-06-5856	3.8	1	0	58	1	-4.12039	3.72372	1.01043	0.537246	-2.00538	-0.326349	-0.37096	0
						TCGA-06-5858	6.2	0	0	45	0	-4.37721	3.38648	2.17408	-0.663186	-3.25988	-1.1103	-0.370854	1
						TCGA-06-5859	4.6	0	0	63	1	-4.41596	3.79953	0.557157	3.54982	-1.38406	0.909116	-0.368082	0
						TCGA-06-6388	5.26667	1	0	64	0	-3.52735	2.95856	0.522506	0.118354	-1.55473	-0.11417	-0.366779	0
						TCGA-06-6390	5.43333	1	0	58	1	-4.49506	3.55647	1.68652	0.916898	-2.9841	-0.49297	-0.361412	1
						TCGA-06-6391	1.46667	1	0	44	0	-4.27821	3.78428	0.739737	-1.27277	-0.0504383	0.0619622	-0.351411	0
						TCGA-06-6693	122.233	1	0	64	0	-3.40941	3.93439	1.33026	-0.96697	-2.86495	-1.58154	-0.349725	1
						TCGA-06-6694	7.46667	1	1	76	0	-3.36929	3.65616	-1.24633	0.155276	-2.80812	-0.496138	-0.342533	1
						TCGA-06-6695	8.4	0	1	64	1	-3.43001	3.91148	1.36131	-1.12528	-2.22788	-1.37439	-0.333442	1
						TCGA-06-6697	13.0333	0	0	65	1	-3.37499	3.84025	0.474426	1.11766	-3.35421	-0.984315	-0.329617	1
						TCGA-06-6698	4.83333	0	0	53	0	-3.62429	3.65414	2.00211	-1.1683	-3.46392	-1.78968	-0.326349	1
						TCGA-06-6699	1.56667	0	0	58	0	-3.48262	3.86998	0.836436	2.22063	-2.1809	-0.324213	-0.324213	0
						TCGA-06-6700	4.83333	0	1	76	1	-3.52832	3.16696	1.19675	-0.202365	-1.74877	-0.536483	-0.320146	1
						TCGA-12-5295	15.1	1	1	60	0	-3.89438	4.06169	1.12522	1.86926	-2.08662	-0.320106	-0.320106	0
						TCGA-12-5299	3.26667	1	0	56	0	-3.92247	3.46969	2.42395	4.23691	-0.453943	0.818037	-0.312552	0
						TCGA-12-5301	2.03333	1	1	59	1	-3.92497	0.955583	-0.171118	-0.230925	-2.491	0.740903	-0.278813	0
						TCGA-14-0740	12.1333	1	1	70	1	-3.49825	2.62077	-0.741701	-2.17377	-3.058	-0.780596	-0.268679	1
						TCGA-14-0781	0.966667	1	0	49	1	-3.97069	1.94077	-0.65496	2.70341	-3.06484	0.9862	-0.265584	0
						TCGA-14-0862	2.93333	1	1	60	1	-3.25202	3.72697	0.0739548	0.868391	-2.68178	-0.710174	-0.255095	1
						TCGA-14-1395	1.4	1	0	52	1	-3.24806	3.64404	1.41407	0.0994387	-0.945118	-0.584045	-0.250692	1
						TCGA-14-1450	59.6	0	1	57	0	-3.342	3.59703	2.59663	1.02703	-2.78098	-1.26359	-0.237579	1
						TCGA-19-4065	7.13333	0	0	36	1	-3.62313	2.36177	-0.380929	-0.553977	-2.02711	0.0964575	-0.217806	0
						TCGA-19-5947	6.4	1	0	47	0	-4.34785	3.35613	-0.0387978	2.94657	-3.12291	0.434852	-0.194314	0
						TCGA-19-5950	11.4333	0	1	52	0	-4.42316	3.25597	2.53184	0.778168	0.0041344	0.443906	-0.193059	0
						TCGA-19-5951	8.13333	1	0	76	0	-4.30444	3.07361	0.640491	0.307017	-1.67702	0.221449	-0.187925	0
						TCGA-19-5952	19.1667	1	0	62	1	-4.32277	3.56437	1.81614	0.819438	-2.20651	-0.361412	-0.170053	0
						TCGA-19-5953	4.8	1	1	58	1	-3.21627	3.01822	1.21438	-0.347285	-1.91004	-0.7375	-0.155764	1
						TCGA-19-5954	8.06667	0	0	72	0	-4.08626	3.85607	1.82696	0.272718	-1.15038	-0.37096	-0.152045	0
						TCGA-19-5955	1.8	1	1	83	1	-4.3618	2.85874	-0.777422	0.560022	-3.29559	0.189689	-0.115319	0
						TCGA-19-5956	6.6	0	0	53	0	-4.45391	3.40542	-2.14755	-3.11682	-3.8976	-0.798258	-0.11417	1
						TCGA-19-5958	5.46667	0	0	56	1	-4.37485	3.13333	1.8581	2.39202	-2.77419	0.0375735	-0.0971194	0
						TCGA-19-5959	5.36667	0	1	77	0	-4.60499	3.56558	1.1749	2.49185	-2.88003	0.133746	-0.0561444	0
						TCGA-19-5960	5.5	0	0	56	1	-4.03878	3.74265	2.5897	1.31715	-3.55097	-1.16408	-0.0493801	1
						TCGA-26-5132	9.53333	0	1	74	1	-3.73186	3.49372	2.63163	3.64141	-2.53602	-0.265584	-0.0402184	0
						TCGA-26-5134	5.56667	0	0	74	1	-3.81326	3.98084	-2.0219	-2.07294	-3.20606	-0.911135	-0.0218356	1
						TCGA-26-5135	8.96667	1	1	72	0	-3.74789	3.51434	0.776036	0.201403	-1.69818	-0.342533	-0.0135684	0
						TCGA-26-5136	1.23333	0	1	78	0	-3.77332	3.75664	2.4939	0.788807	-1.52273	-0.675153	0.00835705	1
						TCGA-26-5139	1.6	0	0	65	0	-3.84085	3.94721	1.81907	-0.985443	-0.973181	-0.794448	0.0173047	1
						TCGA-26-6173	8.03333	0	0	57	1	-3.27122	3.83307	2.3495	-0.357599	-3.17497	-1.83759	0.0375735	1
						TCGA-26-6174	2.33333	0	1	65	0	-3.22221	3.55728	-0.466053	-0.164156	-2.09441	-0.554303	0.056681	1
						TCGA-28-5204	15.1333	1	0	72	1	-3.81237	4.0851	1.37383	1.02511	-1.66051	-0.497064	0.0619622	1
						TCGA-28-5207	11.4333	1	0	71	1	-4.03662	3.86405	0.890449	0.184594	-2.169	-0.551698	0.0889053	1
						TCGA-28-5208	15.7667	0	1	52	1	-4.07312	3.64071	1.84803	-1.51461	-3.36704	-1.55564	0.0964575	1
						TCGA-28-5209	2.56667	0	1	66	0	-3.8567	3.86969	2.37246	-1.81602	-1.5078	-1.30403	0.0989986	1
						TCGA-28-5211	11.9333	0	0	42	1	-3.34817	3.34751	-0.231453	0.60814	-2.91293	-0.560295	0.0998843	1
						TCGA-28-5213	9.93333	0	0	72	1	-3.71726	4.1172	0.294247	1.93106	-3.43298	-0.70036	0.133746	1
						TCGA-28-5214	14.4	0	0	53	1	-3.88107	3.72478	2.27886	2.60391	-0.835884	0.165862	0.135638	0
						TCGA-28-5215	11.1667	1	1	62	0	-4.13841	2.54111	-2.00929	-0.23992	-3.21576	0.362379	0.145092	0
						TCGA-28-5216	13.8333	0	0	52	1	-4.15525	1.40506	-2.16875	-1.13623	-2.45301	0.973057	0.146576	0
						TCGA-28-5218	5.23333	1	0	63	1	-3.91921	3.77297	-1.45254	-0.966024	-3.68015	-0.805193	0.165862	1
						TCGA-28-5219	8.63333	0	1	47	0	-3.82621	3.19302	-1.32002	-0.643056	-0.965878	0.448734	0.189689	0
						TCGA-28-5220	10.6333	0	0	67	1	-3.95168	3.90265	0.333194	-0.845658	-2.89903	-0.997402	0.193463	1
						TCGA-28-6450	5.5	1	0	60	1	-4.46305	3.78531	2.46958	3.03837	-2.28169	-0.0218356	0.202982	0
						TCGA-32-1979	19.7667	1	0	69	0	-1.07302	3.02286	0.285694	0.249844	-3.0538	-1.90933	0.212407	1
						TCGA-32-1980	1.2	1	0	72	1	-4.21121	2.90753	1.20876	0.517169	-1.81466	0.0989986	0.221449	0
						TCGA-32-5222	19.5	1	1	66	1	-3.79452	2.81166	1.18467	-1.3399	-3.11548	-1.0236	0.238383	1
						TCGA-41-5651	15.3333	1	1	59	0	-4.24855	3.80448	-2.13121	2.08564	-3.14768	0.504558	0.243001	0
						TCGA-41-6646	12.6333	1	1	73	0	-3.00904	3.59078	2.92053	3.14134	-2.65519	-0.941485	0.270055	1
						TCGA-74-6573	3.5	1	0	67	1	-3.47832	3.24496	1.94192	0.664291	-2.21282	-0.744746	0.299949	1
						TCGA-74-6575	21.2	0	0	73	0	-3.28325	3.47073	1.25843	0.0370091	-2.70169	-1.10872	0.332772	1
						TCGA-74-6577	4.36667	0	0	51	1	-3.45431	3.60366	-1.07877	1.57911	-3.50552	-0.366779	0.339097	0
						TCGA-74-6578	14.5333	0	1	58	1	-3.54375	3.55305	1.16654	-0.496975	-1.99523	-0.857766	0.35924	1
						TCGA-74-6581	8.33333	0	0	77	1	-3.49416	2.76503	1.45679	1.51502	-2.59655	-0.320146	0.362379	0
						TCGA-74-6584	7.56667	0	0	55	0	-3.30422	2.80317	-0.249475	-0.799555	-2.06592	-0.381793	0.374389	0
						TCGA-76-4925	4.83333	1	1	76	1	-4.09776	3.41911	2.30152	3.76446	-2.60245	0.056681	0.383341	0
						TCGA-76-4926	4.6	1	0	68	1	-3.54425	3.45411	2.33929	0.35795	-0.658166	-0.413325	0.434852	1
						TCGA-76-4927	17.8333	1	0	58	1	-3.84955	3.71165	1.33075	1.18619	-3.27458	-0.851954	0.443906	1
						TCGA-76-4928	3.13333	1	1	85	0	-4.04109	3.41101	0.240738	2.62567	-3.48166	-0.0402184	0.448734	0
						TCGA-76-4929	3.7	1	1	76	0	-3.92892	0.543931	-0.327785	0.652871	-1.96381	1.38566	0.453373	0
						TCGA-76-4931	9.26667	1	0	70	0	-3.78573	3.93727	1.52852	0.441906	-1.21184	-0.468933	0.487259	1
						TCGA-76-4934	2.56667	1	1	66	0	-3.68095	3.88642	-2.09194	-1.88744	-2.34642	-0.558198	0.504558	1
						TCGA-76-4935	10.9333	0	1	52	0	-3.89196	3.45606	-0.956143	-0.468143	-2.23685	-0.152045	0.508625	0
						TCGA-76-6191	16.9	1	0	57	1	-4.52149	2.63433	-1.39591	-0.0847783	-2.98797	0.487259	0.562462	0
						TCGA-76-6192	3.33333	1	0	74	1	-4.27481	3.06766	0.213758	1.36219	-2.29915	0.35924	0.652486	0
						TCGA-76-6193	2.73333	1	0	78	1	-4.38589	4.11877	-1.29636	0.787941	-2.98087	-0.0493801	0.66646	0
						TCGA-76-6280	11.5333	1	1	57	1	-3.35072	3.44584	1.76633	0.534924	-3.80723	-1.47533	0.693001	1
						TCGA-76-6282	17.3	1	0	63	1	-4.4134	3.24651	0.769509	2.1288	-2.46965	0.339097	0.740903	0
						TCGA-76-6285	8.43333	1	0	64	0	-4.64197	3.63502	-2.84792	-1.06308	-2.59557	0.383341	0.818037	0
						TCGA-76-6286	21.2333	1	0	60	1	-3.36883	3.48608	1.12884	-1.85489	-2.35837	-1.38922	0.845527	1
						TCGA-76-6656	4.9	1	1	66	1	-3.52083	3.9421	2.69083	0.921539	-0.932756	-0.693915	0.909116	1
						TCGA-76-6657	5.1	1	1	74	1	-3.57575	3.62957	2.19132	0.0391824	-3.48885	-1.55742	0.973057	1
						TCGA-76-6662	9.36667	0	0	58	1	-3.27943	4.11934	-0.242893	1.95474	-3.38486	-0.77027	0.9862	1
						TCGA-76-6663	7.8	0	0	44	0	-3.33198	3.34223	2.40329	1.89015	-0.897206	-0.193059	1.06691	0
						TCGA-76-6664	7.86667	0	1	49	0	-3.41865	3.77364	0.881409	-0.410609	-3.29917	-1.40551	1.17789	1
						TCGA-81-5910	1.63333	1	0	64	1	-4.45075	1.9892	1.57045	-2.05457	0.786085	0.845527	1.23133	0
						TCGA-81-5911	17.9333	0	0	33	1	-3.43827	3.58593	2.30935	0.16886	-1.18274	-0.761654	1.38566	1
						average	10.0886			62.0588		-3.83082	3.41677	0.667569	0.5055	-2.39602

## Sheet: RENNES
	B	sig	exp			Name	treatment		os	status	MGMT	age	gender	cg05744073	cg08244382	cg20382675	cg24082174	cg13767001	a		g
MGMT	-0.398481	0.059429	0.671339			ALLJO	No	0	11.4	1	0	51	0	-4.28859	3.03987	0.836832	3.26407	-2.42131	0.652486	-2.07341	0
age	0.0447906	1.51752e-05	1.04581			ANDLE	?	？	8	0	1	75	0	-4.19291	3.31937	-0.531981	2.80633	-3.98238	0.146576	-1.90933	0
group	0.756554	0.000160958	2.13092			AUFAL	CA	1	8	1	0	59	1	-3.91502	2.87142	-1.09334	-0.658281	-1.88449	0.238383	-1.86427	0
cg05744073	-0.534127	0.00898415	0.586181			AUVJO	No	0	9.5	1	0	65	1	-3.61789	3.18129	1.43905	2.29477	-1.92837	0.00835705	-1.83759	0
cg08244382	-0.445908	0.0013611	0.640243			BESRO	CA	1	25.5	1	0	58	1	-3.23543	3.2993	2.23929	-0.893031	-2.24968	-1.38528	-1.80702	1
cg20382675	-0.262882	0.00101608	0.768833			BIGAL	CA	1	17.3	1	0	52	1	-4.07998	2.65507	1.32573	-0.700203	-0.750155	0.193463	-1.78968	0
cg24082174	0.253538	0.00104523	1.28858			BINDE	CA	1	13.7	1	0	68	1	-3.68094	3.29238	1.88441	2.54224	-1.7971	-0.0135684	-1.59886	0
cg13767001	0.367669	0.00517669	1.44436			BLAJE	No	0	22.7	1	1	75	0	-4.06516	3.81904	-1.53314	0.309111	-3.04576	-0.170053	-1.58154	0
						BOUBE	CA	1	34.2	1	1	63	1	-3.53177	3.39533	3.20351	-1.14416	-3.57276	-2.07341	-1.55742	1
						BRICL	No	0	4.7	1	0	72	1	-3.95896	3.36692	-0.518891	0.409861	0.882077	1.17789	-1.55564	0
						BRIPI	No	0	15.8	1	1	67	1	-3.93557	3.65914	1.41528	2.09588	-2.3591	-0.237579	-1.47533	0
						BRUTH	No	0	7.3	1	1	73	0	-3.6584	2.16229	-0.227633	-0.292448	-3.41169	-0.278813	-1.43061	0
						CAILU	CA	1	33.2	1	0	47	1	-3.69578	4.16821	2.91642	-1.16015	-0.292081	-1.05283	-1.4219	1
						CARJA	No	0	17	1	0	66	1	-3.60633	4.16947	1.25279	-1.03583	-1.33181	-1.01459	-1.40551	1
						CHAPA	No	0	19.3	1	0	42	1	-3.37803	3.38907	0.476928	0.107594	-3.44048	-1.06997	-1.40363	1
						CORGU	No	0	9.5	1	1	49	1	-4.5878	3.88484	0.383297	0.847854	-1.71189	0.202982	-1.38922	0
						DANJE	?	？	4.9	1	0	69	1	-3.93057	3.14299	0.949428	-1.36132	-1.65246	-0.504353	-1.38528	1
						DESMI	No	0	14	1	0	62	0	-4.29994	2.76528	-0.740011	-2.34933	-2.83904	-0.381283	-1.37439	0
						DETOJE	?	？	12	1	0	72	1	-4.4764	1.33059	1.20535	1.26819	-2.00018	1.06691	-1.30403	0
						DONPI	?	？	18.4	1	0	69	1	-3.2829	3.91302	-1.20734	-1.28394	-2.16205	-0.794419	-1.26359	1
						DREJE	?	？	11	1	0	59	1	-3.66812	3.89773	0.30977	2.75651	-3.13111	-0.312552	-1.16408	0
						EVAYA	A	1	53	0	1	49	1	-3.77392	3.74925	3.21451	1.28218	-0.582577	-0.390219	-1.1103	1
						FLAAN	?	？	13.9	1	0	50	1	-3.6243	4.10668	1.44266	-1.67949	-1.91259	-1.40363	-1.10872	1
						GAUDA	CA	1	12.2	1	0	66	1	-3.84294	3.79115	1.06005	0.966018	-2.49486	-0.588915	-1.09946	1
						GERAL	No	0	8.5	1	0	60	1	-4.69466	3.80977	1.174	0.973227	-2.92785	-0.329617	-1.06997	0
						GHECH	CA	1	40	1	1	51	1	-3.78021	3.49728	0.695126	2.84497	-2.44332	0.0998843	-1.05747	0
						GODCH	CA	1	24.5	1	0	49	1	-3.64416	3.87646	2.9227	0.918828	-1.75722	-0.963539	-1.05283	1
						GUIGI	No	0	14.5	1	0	63	0	-3.89192	2.50673	-2.37687	-0.463491	-2.76054	0.453373	-1.05147	0
						GUIGIb	CA	1	16.5	1	0	51	1	-3.30926	2.89368	2.48564	0.800256	-1.10634	-0.380051	-1.02782	0
						GUIMA	CA	1	28.4	1	0	60	1	-3.91111	3.16212	0.920534	0.0360886	-3.88579	-0.982512	-1.0236	1
						HEBAN	CA	1	15.9	1	0	62	0	-4.06867	2.98707	1.28716	-0.699625	-1.616	-0.268679	-1.01459	0
						HELJE	No	0	9.4	1	0	59	1	-3.5337	4.12162	0.037523	1.47156	-3.48118	-0.867107	-1.00458	1
						JAGBE	CA	1	18.5	1	1	54	1	-4.07832	3.77582	-1.8583	1.59604	-3.11379	0.243001	-0.997402	0
						JAOMA	No	0	34.8	1	1	56	0	-3.62525	3.1013	-0.692697	-0.290958	-3.0038	-0.442624	-0.984315	1
						JUBDA	?	？	16.2	0	0	61	1	-3.50793	4.34374	-0.319794	-0.204459	-3.80671	-1.43061	-0.982512	1
						KERAL	No	0	7.3	1	0	56	1	-4.10001	2.41255	-3.11894	-1.71146	-3.06188	0.374389	-0.975117	0
						KEURO	?	？	11.1	0	0	63	1	-4.6454	1.96514	-2.33573	-0.636729	-2.24717	1.23133	-0.969943	0
						LAGMA	CA	1	17.1	1	0	55	0	-3.86558	3.07842	1.07712	-1.47417	-1.34887	-0.460829	-0.963539	1
						LARJE	No	0	7.7	1	0	72	1	-4.33264	2.44999	-0.58097	-0.630594	-1.41854	0.693001	-0.941485	0
						LASBE	No	0	13.9	1	1	64	1	-4.10568	2.87357	0.0863435	2.14985	-2.9951	0.332772	-0.911135	0
						LAVAN	?	？	19.9	0	1	66	1	-4.24477	3.30655	0.141442	0.106866	-3.13005	-0.368082	-0.908606	0
						LEBMO	CA	1	17.1	1	0	66	0	-4.04678	3.28281	1.3886	0.675887	-3.10445	-0.637426	-0.867107	1
						LECDA	No	0	13.8	1	0	66	0	-3.83984	3.11464	0.987373	-0.467522	-2.08955	-0.484244	-0.867002	1
						LECDI	CA	1	25.1	1	0	48	1	-3.8734	3.19894	0.524879	-0.806714	-1.50961	-0.255095	-0.857766	0
						LECJE	?	？	112.7	0	1	66	1	-2.6445	3.63731	1.85344	2.06218	-1.68341	-0.79274	-0.851954	1
						LEFVI	CA	1	19.2	1	0	59	0	-4.04963	4.12018	1.35623	2.43961	-2.60739	-0.370854	-0.82719	0
						LEJO	No	0	19.6	1	1	53	0	-3.21647	3.83138	1.2263	0.497315	-2.48251	-1.09946	-0.805193	1
						LEMADI	CA	1	19.7	1	0	57	1	-3.46292	3.37907	-0.674313	0.326686	-3.6334	-0.732913	-0.798258	1
						LEMEGU	No	0	9.4	0	0	73	1	-4.22214	4.08115	1.92791	0.863419	-0.929517	-0.194314	-0.794448	0
						LEMFR	A	1	12.2	1	0	45	1	-3.32226	3.36292	0.753067	-0.314901	-4.90705	-1.80702	-0.794419	1
						LEPAGU	No	0	11.4	1	1	75	1	-4.0484	3.32199	0.565275	0.799494	-2.90642	-0.333442	-0.79274	0
						LERJE	CA	1	19.4	1	1	60	1	-3.9128	3.37949	2.03175	0.737009	-1.59695	-0.351411	-0.780596	0
						LETFR	No	0	51.3	0	1	69	1	-3.66967	3.0669	2.4022	0.162064	-1.62657	-0.59593	-0.77027	1
						LETPA	?	？	7.6	0	1	49	1	-3.73504	2.98208	1.1154	-1.495	-2.45221	-0.908606	-0.761654	1
						LIECA	No	0	66.9	0	1	58	0	-3.57714	3.53162	1.92124	-0.169826	-3.29005	-1.4219	-0.744746	1
						LONPI	CA	1	19.3	1	0	62	1	-4.19521	3.54793	2.1205	0.343532	-1.75536	-0.457008	-0.7375	1
						LUCYA	CA	1	24.2	1	0	36	1	-4.30191	3.93257	1.93154	1.69005	-2.64344	-0.506981	-0.737021	1
						LUIEM	CA	1	17.4	1	0	41	1	-3.85102	3.45509	-1.99401	1.02181	-3.16562	0.135638	-0.732913	0
						MACLO	?	？	100.5	0	0	42	1	-3.87058	3.72333	0.493069	2.36737	-3.33845	-0.349725	-0.710174	0
						MAHDA	?	？	15.4	0	0	54	1	-4.15548	4.03384	-0.858251	-0.173802	-2.65829	-0.374984	-0.70036	0
						MAHJE	No	0	17.1	1	0	66	1	-3.341	3.30651	2.3326	2.9904	-1.66146	-0.155764	-0.693915	0
						MARGEb	CA	1	19.6	1	0	44	1	-4.46353	4.52595	-0.334918	1.61825	-2.86179	-0.187925	-0.675153	0
						MOUYV	?	？	63	0	1	64	0	-3.01467	3.61954	2.1509	-0.952721	-2.86542	-1.86427	-0.637426	1
						PECCE	No	0	9.3	1	1	75	0	-4.26309	2.9175	1.79322	4.20087	-2.45687	0.66646	-0.605133	0
						PICMO	No	0	5.6	1	0	67	0	-3.19695	3.87823	1.90041	2.05641	-2.00469	-0.737021	-0.603702	1
						PIROL	CA	1	17.5	1	1	50	1	-3.73876	3.59234	2.42261	2.30192	-2.26891	-0.492319	-0.59593	1
						PONRO	CA	1	53.1	1	1	48	1	-3.47442	4.37011	-0.0417296	-1.05375	-1.91039	-1.05147	-0.588915	1
						PRIPH	?	？	30	0	0	68	1	-3.74292	5.1065	-1.23171	-1.84874	-1.50231	-0.975117	-0.584045	1
						REUMA	No	0	17.9	1	0	58	0	-3.85403	3.56406	0.739669	-0.35053	-2.04805	-0.567023	-0.567023	1
						RIVRE	?	？	20.7	0	0	62	1	-4.39703	4.23393	1.10342	-0.181334	-1.98082	-0.603702	-0.566177	1
						ROLMAb	No	0	35.8	0	1	42	0	-2.68116	3.58943	0.601732	-1.31753	-2.55162	-1.59886	-0.560295	1
						SAUDA	No	0	8.2	1	1	56	1	-4.08572	3.32676	2.17366	1.78557	-3.93605	-0.867002	-0.558198	1
						TARBE	No	0	15.2	1	0	63	1	-4.28371	3.61042	-3.79746	-2.40596	-3.21412	-0.115319	-0.554303	0
						THIRE	CA	1	18.3	1	0	56	1	-3.90526	2.26367	1.56804	1.13691	-1.20743	0.508625	-0.551698	0
						TOUNI	No	0	12.4	1	1	65	0	-4.17794	2.76855	0.657539	1.22053	-1.55347	0.562462	-0.536483	0
						TRIBR	CA	1	14.7	1	0	64	0	-4.20029	3.70914	1.35193	1.32742	-2.14463	-0.217806	-0.506981	0
						VALMA	No	0	10.5	1	0	72	0	-4.64986	3.45646	0.136712	0.989687	-3.30048	-0.0561444	-0.504353	0
						average			21.4519			59.4675		-3.85886	3.42018	0.673326	0.457853	-2.36396
							C=Irinotecan
							A=Bevacizumab

## Sheet: GSE60274
	B	sig	exp			geo methylation ID	os	survival_status:	MGMT	age	gender	cg05744073	cg08244382	cg20382675	cg24082174	cg13767001
MGMT	-0.398481	0.059429	0.671339			GSM1468969	17.39	1	1	37	1	-3.51437	3.67013	-0.858827	2.10931	-1.87651	0.311203	0
age	0.0447906	1.51752e-05	1.04581			GSM1468970	6	1	0	45	0	-4.16143	3.49616	1.39821	0.89348	-2.24021	-0.300922	0
group	0.756554	0.000160958	2.13092			GSM1468972	76.5	0	1	52	1	-3.80256	3.53863	1.5097	1.74426	-2.6198	-0.464708	1
cg05744073	-0.534127	0.00898415	0.586181			GSM1468973	16.31	1	1	48	1	-3.39578	3.66251	0.765113	2.90873	-3.11142	-0.426999	1
cg08244382	-0.445908	0.0013611	0.640243			GSM1468974	16.01	1	0	49	1	-3.89454	3.21201	-2.33148	-0.963337	-3.24814	-0.177661	0
cg20382675	-0.262882	0.00101608	0.768833			GSM1468975	1.45	1	0	53	1	-3.87066	3.54698	0.119065	1.07248	-3.73991	-0.64864	1
cg24082174	0.253538	0.00104523	1.28858			GSM1468976	43.59	0	1	60	0	-3.60198	3.62731	1.22648	-1.0738	-1.94652	-1.00387	1
cg13767001	0.367669	0.00517669	1.44436			GSM1468977	8.94	1	0	58	1	-3.90045	3.65125	-0.516223	2.06801	-3.1277	-0.0347195	0
						GSM1468978	4.47	1	0	62	0	-3.77687	3.44001	2.29974	-1.7972	-2.02274	-1.32052	1
						GSM1468979	24.26	1	0	64	1	-3.82374	3.86661	2.62187	0.773201	-1.7471	-0.817352	1
						GSM1468980	10.45	1	0	27	1	-3.88051	3.45356	-0.206648	0.227128	-3.1341	-0.507684	1
						GSM1468982	4	1	0	48	1	-3.80465	2.52179	-2.2838	-1.07689	-0.978194	0.87537	0
						GSM1468983	15.09	1	1	49	1	-3.92556	3.45776	1.264	-1.80045	-1.93712	-0.946079	1
						GSM1468984	8.09	1	0	48	1	-3.78831	2.70567	1.77675	1.15378	-2.77186	-0.376716	0
						GSM1468985	14.5	1	0	60	0	-3.93639	3.50625	-0.720334	-1.20084	-1.54951	-0.145732	0
						GSM1468986	12.36	1	0	53	1	-3.26437	3.71698	3.13707	-1.80098	-2.22267	-2.01234	1
						GSM1468987	9	1	1	44	1	-4.19154	3.57061	1.42352	1.26976	-2.11973	-0.184993	0
						GSM1468988	11.87	1	0	61	0	-3.76096	3.32604	0.0961003	-1.23587	-0.9821	-0.173968	0
						GSM1468989	10.62	1	0	56	1	-3.42935	3.87477	1.42524	0.583475	-3.64003	-1.46115	1
						GSM1468990	14.37	1	0	54	1	-3.14422	3.28084	2.36221	-1.91304	-2.91968	-1.96303	1
						GSM1468991	23.05	1	1	54	1	-3.56814	3.80463	0.665073	-0.80036	-2.66712	-1.14905	1
						GSM1468992	7.53	1	0	63	1	-3.66802	3.58796	0.00357665	1.58407	-3.42196	-0.498179	1
						GSM1468993	9.21	1	0	48	0	-4.74708	3.24645	-0.00450849	0.537931	-3.97986	-0.237773	0
						GSM1468994	7.53	1	1	56	1	-4.17228	2.35083	1.09912	0.771492	-2.09074	0.318236	0
						GSM1468995	27	1	1	51	1	-4.21933	3.68477	1.00513	2.533	-2.50173	0.0687617	0
						GSM1468996	36	1	1	44	1	-4.09928	3.57609	0.950262	1.15076	-3.31592	-0.58228	1
						GSM1468997	16.41	1	0	53	1	-3.96936	3.54786	-1.16677	2.05063	-3.46561	0.0905586	0
						GSM1468998	11.38	1	1	62	1	-3.54043	3.56628	2.42524	-1.72597	-1.35406	-1.27219	1
						GSM1468999	16.41	1	0	56	1	-3.61439	3.86066	2.02787	0.672306	-1.54213	-0.720587	1
						GSM1469000	5.59	1	1	59	1	-4.39641	3.56479	2.83981	0.820763	-0.57539	0.00867752	0
						GSM1469001	6.97	1	0	32	1	-4.18856	3.45228	2.45654	2.58191	-2.34205	-0.154444	0
						GSM1469002	24.1	1	1	55	0	-4.15604	3.56666	-0.809725	0.0235496	-3.09135	-0.288305	0
						GSM1469003	15.68	1	0	41	1	-4.21834	3.8999	2.03553	0.980401	-2.95672	-0.859498	1
						GSM1469004	41.19	1	1	49	1	-3.76354	3.50789	1.67281	0.437071	-1.50432	-0.436019	1
						GSM1469005	9.37	1	1	57	1	-3.18285	3.64454	0.978615	-0.0357176	-1.0487	-0.576975	1
						GSM1469006	6.48	1	1	63	1	-4.57551	3.47448	1.1069	1.12156	-2.86719	-0.166201	0
						GSM1469007	14.43	1	0	49	0	-3.66924	3.41378	1.86328	3.1498	-0.82075	0.444612	0
						GSM1469008	15	1	0	63	1	-4.40286	3.47197	2.19123	-0.380867	-0.622579	-0.0979924	0
						GSM1469009	3.81	1	0	50	1	-4.45066	-0.297742	0.432981	-1.72525	-1.04902	1.57305	0
						GSM1469010	5.98	1	0	57	1	-3.2042	3.79026	1.28515	2.5329	-1.7299	-0.310342	0
						GSM1469011	32.48	0	1	52	0	-4.28958	3.49407	1.66518	1.95096	-2.2647	-0.042617	0
						GSM1469013	5.75	1	0	55	0	-3.80282	3.56525	0.213477	-0.203913	-2.42547	-0.558173	1
						GSM1469014	8.61	1	0	52	1	-3.89544	3.39756	2.67507	-0.385499	-2.45236	-1.13696	1
						GSM1469015	15.65	1	0	43	1	-4.06015	3.45185	0.616544	2.2909	-2.11566	0.270314	0
						GSM1469016	5.5	1	1	44	0	-3.651	3.18704	-1.03575	0.375539	-1.00046	0.528623	0
						GSM1469018	23	1	1	56	0	-4.0502	3.55249	0.0333268	2.4838	-3.0806	0.0675714	0
						GSM1469019	25	1	1	62	1	-3.90398	3.25561	2.07	1.17069	-3.71339	-0.979128	1
						GSM1469021	9	1	0	45	1	-3.64668	3.03205	-1.25081	0.489805	-3.30393	-0.165983	0
						GSM1469023	17	1	0	45	0	-3.05502	3.41828	-0.145525	0.71408	-2.07867	-0.437429	1
						GSM1469024	9	1	0	68	1	-4.10636	3.24092	0.941602	-0.482566	-0.794114	0.0863203	0
						GSM1469025	17	1	0	26	1	-4.06966	3.5049	0.602186	0.37379	-3.24341	-0.645178	1
						GSM1469027	9	1	1	65	1	-3.36439	3.67247	0.820947	-1.22814	-0.711333	-0.6293	1
						GSM1469028	56.13	0	1	38.5	1	-3.91054	3.36865	-0.624671	-1.27806	-2.99489	-0.674336	1
						GSM1469029	27	1	0	48	0	-3.78245	4.20128	0.196111	1.347	-3.35006	-0.79483	1
						GSM1469030	16	1	0	48	1	-3.7082	3.16324	2.08376	0.739702	-0.467486	0.0380186	0
						GSM1469031	15	1	1	37	1	-3.64634	3.41348	-2.13229	-0.138339	-3.04432	-0.168322	0
						GSM1469042	16	1	1	42	1	-4.0771	3.3403	-0.21441	2.25745	-2.86501	0.263559	0
						GSM1469044	13	1	1	70	1	-3.95279	3.55203	0.426998	0.830695	-2.30993	-0.223513	0
						GSM1469045	52	1	1	51	1	-3.54521	3.41729	0.853537	0.11735	-3.36829	-1.06324	1
						average	16.9578			51.4831		-3.85072	3.40795	0.768833	0.502482	-2.31299	-0.387984

## Sheet: tcga patient
PAT_ID	Dataset	os_all	status_all	Therapy Class	Thx_1=RT/TMZ;0=other therapy	Expression Subclass0.1473	G-CIMP P<0.0001	MGMT_new0.4758	age_at_initial_pathologic_diagnosis	gender0.0825	KPSpresx
TCGA-06-0152	450k	12.5	1	Nonstandard Radiation	0	4	2	1	68	1
TCGA-06-0171	450k	13.3	1	Nonstandard Radiation, TMZ Chemo	1	2	3	0	65	1	100
TCGA-06-0190	450k	10.5667	1	Standard Radiation, TMZ Chemo	1	4	3	0	62	1
TCGA-06-0210	450k	7.5	1	Standard Radiation	0	4	3	0	72	0
TCGA-06-0211	450k	12	1	Standard Radiation, Alkylating Chemo	0	3	2	0	47	1	100
TCGA-06-0650	450k	23.9	1	TMZ Chemoradiation, TMZ Chemo	1	4	3	0	39	0
TCGA-06-1804	450k	13.7667	1	Unspecified Radiation	0	3	2	1	81	0
TCGA-06-5408	450k	11.8667	1	Standard Radiation, TMZ Chemo	1	3	3	0	54	0
TCGA-06-5410	450k	3.56667	1	Unspecified Therapy	0	4	3	1	72	0	60
TCGA-06-5411	450k	8.46667	1	Standard Radiation, TMZ Chemo	1	2	3	0	51	1	80
TCGA-06-5412	450k	4.6	1	Standard Radiation, TMZ Chemo	1	4	3	1	78	0
TCGA-06-5413	450k	8.93333	0	Standard Radiation, TMZ Chemo	1	2	2	0	67	1
TCGA-06-5414	450k	9.1	0	TMZ Chemoradiation, TMZ Chemo	1	3	2	0	61	1	80
TCGA-06-5415	450k	8.66667	0	TMZ Chemoradiation, TMZ Chemo	1	3	2	0	60	1	100
TCGA-06-5416	450k	6.8	0	TMZ Chemoradiation, TMZ Chemo	1	1	3	0	23	0
TCGA-06-5418	450k	2.76667	1	Unspecified Therapy	0	4	3	0	75	0
TCGA-06-5856	450k	3.8	1	Unspecified Radiation	0	3	2	0	58	1
TCGA-06-5858	450k	6.2	0	TMZ Chemoradiation, TMZ Chemo	1	4	3	0	45	0
TCGA-06-5859	450k	4.6	0	TMZ Chemoradiation, TMZ Chemo	1	2	2	0	63	1
TCGA-06-6388	450k	5.26667	1	TMZ Chemoradiation, TMZ Chemo	1	3	3	0	64	0
TCGA-06-6390	450k	5.43333	1	TMZ Chemoradiation, TMZ Chemo	1	3	3	0	58	1	80
TCGA-06-6391	450k	1.46667	1	Unspecified Therapy	0	1	3	0	44	0
TCGA-06-6693	450k	122.233	1		0	2	2	0	64	0
TCGA-06-6694	450k	7.46667	1		0	1	3	1	76	0
TCGA-06-6695	450k	8.4	0	TMZ Chemoradiation, TMZ Chemo	1	3	2	1	64	1
TCGA-06-6697	450k	13.0333	0	RT/TMZ	1	4	3	0	65	1
TCGA-06-6698	450k	4.83333	0	Nonstandard Radiation, TMZ Chemo	1	4	3	0	53	0
TCGA-06-6699	450k	1.56667	0	RT/TMZ	1	3	2	0	58	0
TCGA-06-6700	450k	4.83333	0	TMZ Chemoradiation, TMZ Chemo	1	1	3	1	76	1
TCGA-12-5295	450k	15.1	1	TMZ Chemoradiation, TMZ Chemo	1	2	2	1	60	0
TCGA-12-5299	450k	3.26667	1	TMZ Chemoradiation, TMZ Chemo	1	3	2	0	56	0
TCGA-12-5301	450k	2.03333	1	TMZ Chemoradiation, TMZ Chemo	1	2	3	1	59	1
TCGA-14-0740	450k	12.1333	1	Standard Radiation	0	1	3	1	70	1
TCGA-14-0781	450k	0.966667	1	Unspecified Therapy	0	4	3	0	49	1
TCGA-14-0862	450k	2.93333	1		0	2	2	1	60	1
TCGA-14-1395	450k	1.4	1	Alkylating Chemo	0	3	2	0	52	1	80
TCGA-14-1450	450k	59.6	0	TMZ Chemoradiation, TMZ Chemo	1	3	3	1	57	0
TCGA-19-4065	450k	7.13333	0	RT/TMZ	1		3	0	36	1
TCGA-19-5947	450k	6.4	1	Nonstandard Radiation	0	4	3	0	47	0
TCGA-19-5950	450k	11.4333	0	TMZ Chemoradiation, TMZ Chemo	1	3	3	1	52	0
TCGA-19-5951	450k	8.13333	1	TMZ Chemoradiation, TMZ Chemo	1	3	2	0	76	0
TCGA-19-5952	450k	19.1667	1	Nonstandard Radiation	0	3	3	0	62	1
TCGA-19-5953	450k	4.8	1		0	2	3	1	58	1
TCGA-19-5954	450k	8.06667	0	TMZ Chemoradiation, TMZ Chemo	1	3	3	0	72	0
TCGA-19-5955	450k	1.8	1	Unspecified Therapy	0	4	3	1	83	1
TCGA-19-5956	450k	6.6	0	TMZ Chemoradiation, TMZ Chemo	1	1	3	0	53	0
TCGA-19-5958	450k	5.46667	0	TMZ Chemoradiation, TMZ Chemo	1	3	3	0	56	1
TCGA-19-5959	450k	5.36667	0	TMZ Chemoradiation, TMZ Chemo	1	3	2	1	77	0
TCGA-19-5960	450k	5.5	0	TMZ Chemoradiation, TMZ Chemo	1	1	2	0	56	1
TCGA-26-5132	450k	9.53333	0	TMZ Chemoradiation, TMZ Chemo	1	3	2	1	74	1
TCGA-26-5134	450k	5.56667	0	Standard Radiation	0	1	3	0	74	1
TCGA-26-5135	450k	8.96667	1	Unspecified Radiation	0	1	3	1	72	0
TCGA-26-5136	450k	1.23333	0	Unspecified Radiation	0	4	3	1	78	0
TCGA-26-5139	450k	1.6	0	Unspecified Radiation	0	4	3	0	65	0
TCGA-26-6173	450k	8.03333	0	TMZ Chemoradiation, TMZ Chemo	1	4	3	0	57	1
TCGA-26-6174	450k	2.33333	0	TMZ Chemoradiation, TMZ Chemo	1	1	3	1	65	0
TCGA-28-5204	450k	15.1333	1	TMZ Chemoradiation, TMZ Chemo	1	2	2	0	72	1
TCGA-28-5207	450k	11.4333	1	Nonstandard Radiation, TMZ Chemo	1	4	3	0	71	1
TCGA-28-5208	450k	15.7667	0	TMZ Chemoradiation, TMZ Chemo	1	4	2	1	52	1
TCGA-28-5209	450k	2.56667	0	Nonstandard Radiation, TMZ Chemo	1	4	2	1	66	0
TCGA-28-5211	450k	11.9333	0	TMZ Chemoradiation, TMZ Chemo	1	4	3	0	42	1
TCGA-28-5213	450k	9.93333	0	Standard Radiation, TMZ Chemo	1	4	3	0	72	1
TCGA-28-5214	450k	14.4	0	Nonstandard Radiation, TMZ Chemo	1	4	2	0	53	1
TCGA-28-5215	450k	11.1667	1	Nonstandard Radiation, TMZ Chemo	1	4	3	1	62	0
TCGA-28-5216	450k	13.8333	0	TMZ Chemoradiation, TMZ Chemo	1	4	3	0	52	1
TCGA-28-5218	450k	5.23333	1	Standard Radiation, TMZ Chemo	1	4	3	0	63	1
TCGA-28-5219	450k	8.63333	0	Nonstandard Radiation, TMZ Chemo	1	3	3	1	47	0
TCGA-28-5220	450k	10.6333	0	Standard Radiation, TMZ Chemo	1	3	3	0	67	1
TCGA-28-6450	450k	5.5	1	TMZ Chemoradiation, TMZ Chemo	1	3	2	0	60	1
TCGA-32-1979	450k	19.7667	1	Unspecified Therapy	0	3	2	0	69	0
TCGA-32-1980	450k	1.2	1	Unspecified Therapy	0	2	3	0	72	1
TCGA-32-5222	450k	19.5	1	TMZ Chemoradiation, TMZ Chemo	1	1	2	1	66	1
TCGA-41-5651	450k	15.3333	1	TMZ Chemoradiation, TMZ Chemo	1	1	2	1	59	0
TCGA-41-6646	450k	12.6333	1	RT/TMZ	1	3	3	1	73	0
TCGA-74-6573	450k	3.5	1	TMZ Chemoradiation, TMZ Chemo	1	3	3	0	67	1	100
TCGA-74-6575	450k	21.2	0	RT/TMZ	1	4	3	0	73	0	90
TCGA-74-6577	450k	4.36667	0	RT/TMZ	1	4	3	0	51	1	90
TCGA-74-6578	450k	14.5333	0		0	3	3	1	58	1	100
TCGA-74-6581	450k	8.33333	0	RT/TMZ	1	3	2	0	77	1	100
TCGA-74-6584	450k	7.56667	0	RT/TMZ	1	1	3	0	55	0	80
TCGA-76-4925	450k	4.83333	1	Nonstandard Radiation, TMZ Chemo	1	1	2	1	76	1	100
TCGA-76-4926	450k	4.6	1	Nonstandard Radiation, TMZ Chemo	1	3	3	0	68	1
TCGA-76-4927	450k	17.8333	1	Unspecified Therapy	0	2	2	0	58	1
TCGA-76-4928	450k	3.13333	1	Nonstandard Radiation, TMZ Chemo	1	3	3	1	85	0
TCGA-76-4929	450k	3.7	1	Unspecified Therapy	0	2	2	1	76	0
TCGA-76-4931	450k	9.26667	1	Nonstandard Radiation, TMZ Chemo	1	3	3	0	70	0
TCGA-76-4934	450k	2.56667	1	Unspecified Radiation	0	1	3	1	66	0
TCGA-76-4935	450k	10.9333	0	Standard Radiation, TMZ Chemo	1	1	3	1	52	0
TCGA-76-6191	450k	16.9	1	TMZ Chemoradiation, TMZ Chemo	1	1	3	0	57	1
TCGA-76-6192	450k	3.33333	1	Standard Radiation, TMZ Chemo	1	1	3	0	74	1	80
TCGA-76-6193	450k	2.73333	1	Standard Radiation, TMZ Chemo	1	4	3	0	78	1
TCGA-76-6280	450k	11.5333	1	RT/TMZ	1	3	2	1	57	1
TCGA-76-6282	450k	17.3	1	TMZ Chemoradiation, TMZ Chemo	1	4	3	0	63	1	80
TCGA-76-6285	450k	8.43333	1	TMZ Chemo	0	1	3	0	64	0	80
TCGA-76-6286	450k	21.2333	1	RT/TMZ	1	1	2	0	60	1	80
TCGA-76-6656	450k	4.9	1	RT/TMZ	1	3	2	1	66	1	60
TCGA-76-6657	450k	5.1	1	RT/TMZ	1	3	3	1	74	1	80
TCGA-76-6662	450k	9.36667	0	RT/TMZ	1	4	3	0	58	1
TCGA-76-6663	450k	7.8	0	RT/TMZ	1		3	0	44	0	80
TCGA-76-6664	450k	7.86667	0		0	3	3	1	49	0	80
TCGA-81-5910	450k	1.63333	1	Unspecified Therapy	0	3	3	0	64	1
TCGA-81-5911	450k	17.9333	0	RT/TMZ	1	3	2	0	33	1
TCGA-87-5896	450k	0.0666667		Unspecified Therapy	0	3	2	0	50	0
TCGA-76-6661	450k	0.233333		RT/TMZ	1	3	2	0	54	1	60
TCGA-14-1043	450k	0.8		Nonstandard Radiation	0	4	3	0	61	1

## Sheet: rennes patient
	name	TERT	TERT_C250T	TERT_C228T	G-CIMP	center	os	status_os	gender	age	kps	surgery	gene epxression subtype_prediction	MGMT_Bady
ALLJO	ALLJO	mutated	wt	mutated	2	Rennes	11.4	1	F	51	80	total	3	0
ANDLE	ANDLE	mutated	wt	mutated	3	Rennes	8	0	F	75	NA	total	4	1
AUFAL	AUFAL	mutated	wt	mutated	3	Rennes	8	1	M	59	90	total	1	0
AUVJO	AUVJO	mutated	mutated	wt	2	Rennes	9.5	1	M	65	60	partial	3	0
BESRO	BESRO	mutated	mutated	wt	3	Rennes	25.5	1	M	58	NA	total	3	0
BIGAL	BIGAL	mutated	mutated	wt	3	Rennes	17.3	1	M	52	100	total	4	0
BINDE	BINDE	mutated	wt	mutated	2	Rennes	13.7	1	M	68	100	total	2	0
BLAJE	BLAJE	mutated	mutated	wt	3	Rennes	22.7	1	F	75	NA	biopsy	1	1
BOUBE	BOUBE	mutated	wt	mutated	2	Rennes	34.2	1	M	63	NA	total	3	1
BRICL	BRICL	mutated	mutated	wt	3	Rennes	4.7	1	M	72	100	total	1	0
BRIPI	BRIPI	mutated	mutated	wt	2	Rennes	15.8	1	M	67	80	partial	3	1
BRUTH	BRUTH	mutated	wt	mutated	3	Rennes	7.3	1	F	73	NA	total	1	1
CAILU	CAILU	wt	wt	wt	3	Rennes	33.2	1	M	47	100	total	1	0
CARJA	CARJA	NA	NA	NA	3	Rennes	17	1	M	66	NA	total	3	0
CHAPA	CHAPA	mutated	wt	mutated	2	Rennes	19.3	1	M	42	80	total	4	0
CORGU	CORGU	mutated	mutated	wt	3	Rennes	9.5	1	M	49	50	partial	4	1
DANJE	DANJE	mutated	mutated	wt	2	Rennes	4.9	1	M	69	NA	NA	3	0
DESMI	DESMI	mutated	wt	mutated	2	Rennes	14	1	F	62	70	total	3	0
DETOJE	DETOJE	mutated	wt	mutated	2	Rennes	12	1	M	72	100	total	3	0
DONPI	DONPI	mutated	wt	mutated	3	Rennes	18.4	1	M	69	NA	total	1	0
DREJE	DREJE	mutated	wt	mutated	3	Rennes	11	1	M	59	100	partial	2	0
EVAYA	EVAYA	mutated	wt	mutated	3	Rennes	53	0	M	49	70	total	2	1
FLAAN	FLAAN	mutated	wt	mutated	2	Rennes	13.9	1	M	50	100	total	4	0
GAUDA	GAUDA	mutated	mutated	wt	3	Rennes	12.2	1	M	66	100	total	4	0
GERAL	GERAL	mutated	wt	mutated	3	Rennes	8.5	1	M	60	100	total	4	0
GHECH	GHECH	mutated	wt	mutated	3	Rennes	40	1	M	51	NA	partial	4	1
GODCH	GODCH	wt	wt	wt	3	Rennes	24.5	1	M	49	90	total	4	0
GUIGI	GUIGI	mutated	wt	mutated	3	Rennes	14.5	1	F	63	80	total	1	0
GUIGIb	GUIGIb	mutated	wt	mutated	2	Rennes	16.5	1	M	51	100	total	3	0
GUIMA	GUIMA	mutated	wt	mutated	3	Rennes	28.4	1	M	60	90	total	4	0
HEBAN	HEBAN	mutated	mutated	wt	2	Rennes	15.9	1	F	62	NA	total	3	0
HELJE	HELJE	mutated	wt	mutated	3	Rennes	9.4	1	M	59	100	total		0
JAGBE	JAGBE	mutated	wt	mutated	2	Rennes	18.5	1	M	54	70	total	1	1
JAOMA	JAOMA	mutated	wt	mutated	3	Rennes	34.8	1	F	56	100	biopsy	1	1
JUBDA	JUBDA	mutated	mutated	wt	3	Rennes	16.2	0	M	61	100	total	4	0
KERAL	KERAL	mutated	wt	mutated	3	Rennes	7.3	1	M	56	70	total	1	0
KEURO	KEURO	mutated	wt	mutated	3	Rennes	11.1	0	M	63	70	total	1	0
LAGMA	LAGMA	mutated	mutated	wt	2	Rennes	17.1	1	F	55	NA	partial	3	0
LARJE	LARJE	mutated	mutated	wt	3	Rennes	7.7	1	M	72	NA	total	2	0
LASBE	LASBE	mutated	mutated	wt	3	Rennes	13.9	1	M	64	70	total	4	1
LAVAN	LAVAN	mutated	mutated	wt	3	Rennes	19.9	0	M	66	NA	partial	4	1
LEBMO	LEBMO	mutated	wt	mutated	2	Rennes	17.1	1	F	66	100	biopsy	4	0
LECDA	LECDA	mutated	wt	mutated	3	Rennes	13.8	1	F	66	NA	partial	3	0
LECDI	LECDI	mutated	mutated	wt	3	Rennes	25.1	1	M	48	90	total	3	0
LECJE	LECJE	mutated	wt	mutated	3	Rennes	112.7	0	M	66	NA	total	2	1
LEFVI	LEFVI	mutated	wt	mutated	3	Rennes	19.2	1	F	59	90	total	4	0
LEJO	LEJO	wt	wt	wt	3	Rennes	19.6	1	F	53	60	partial	3	1
LEMADI	LEMADI	mutated	wt	mutated	3	Rennes	19.7	1	M	57	90	total	4	0
LEMEGU	LEMEGU	mutated	mutated	wt	2	Rennes	9.4	0	M	73	100	total	3	0
LEMFR	LEMFR	mutated	wt	mutated	3	Rennes	12.2	1	M	45	NA	partial	4	0
LEPAGU	LEPAGU	NA	NA	NA	3	Rennes	11.4	1	M	75	NA	total	4	1
LERJE	LERJE	NA	NA	NA	2	Rennes	19.4	1	M	60	90	total	3	1
LETFR	LETFR	mutated	wt	mutated	2	Rennes	51.3	0	M	69	NA	total	2	1
LETPA	LETPA	mutated	wt	mutated	2	Rennes	7.6	0	M	49	100	partial	3	1
LIECA	LIECA	wt	wt	wt	3	Rennes	66.9	0	F	58	NA	total	4	1
LONPI	LONPI	NA	NA	NA	3	Rennes	19.3	1	M	62	100	total	4	0
LUCYA	LUCYA	wt	wt	wt	3	Rennes	24.2	1	M	36	90	total	4	0
LUIEM	LUIEM	mutated	wt	mutated	3	Rennes	17.4	1	M	41	100	partial	1	0
MACLO	MACLO	wt	wt	wt	3	Rennes	100.5	0	M	42	100	total	4	0
MAHDA	MAHDA	mutated	mutated	wt	3	Rennes	15.4	0	M	54	70	total	1	0
MAHJE	MAHJE	mutated	wt	mutated	2	Rennes	17.1	1	M	66	NA	total		0
MARGEb	MARGEb	mutated	wt	mutated	3	Rennes	19.6	1	M	44	NA	total	4	0
MOUYV	MOUYV	wt	wt	wt	3	Rennes	63	0	F	64	100	total	3	1
PECCE	PECCE	mutated	mutated	wt	2	Rennes	9.3	1	F	75	NA	total	4	1
PICMO	PICMO	mutated	mutated	wt	2	Rennes	5.6	1	F	67	NA	total	3	0
PIROL	PIROL	mutated	wt	mutated	2	Rennes	17.5	1	M	50	100	total	3	1
PONRO	PONRO	mutated	wt	mutated	2	Rennes	53.1	1	M	48	100	partial	1	1
PRIPH	PRIPH	mutated	wt	mutated	3	Rennes	30	0	M	68	NA	biopsy	1	0
REUMA	REUMA	mutated	wt	mutated	2	Rennes	17.9	1	F	58	90	partial	3	0
RIVRE	RIVRE	mutated	wt	mutated	2	Rennes	20.7	0	M	62	NA	total	4	0
ROLMAb	ROLMAb	mutated	wt	mutated	3	Rennes	35.8	0	F	42	80	total	1	1
SAUDA	SAUDA	wt	wt	wt	3	Rennes	8.2	1	M	56	NA	partial	4	1
TARBE	TARBE	mutated	wt	mutated	2	Rennes	15.2	1	M	63	NA	total	1	0
THIRE	THIRE	mutated	wt	mutated	2	Rennes	18.3	1	M	56	NA	partial	3	0
TOUNI	TOUNI	mutated	wt	mutated	2	Rennes	12.4	1	F	65	60	partial	3	1
TRIBR	TRIBR	mutated	wt	mutated	3	Rennes	14.7	1	F	64	100	total	4	0
VALMA	VALMA	mutated	wt	mutated	3	Rennes	10.5	1	F	72	100	total	1	0
		wt=wild type

## Sheet: GSE60274 patient
geo methylation ID	patient ID	geo expression data:	MGMT_27k	age:	os:	survival_status:	gender	gene subtype	G-CIMP_ber	therapy
GSM1468969	12	GSM187157	1	37	17.39	1	1	1	3	rt/tmz
GSM1468970	15	GSM187172	0	45	6	1	0	2	3	rt
GSM1468972	57	GSM187222	1	52	76.5	0	1	4	3	rt/tmz
GSM1468973	63	GSM187225	1	48	16.31	1	1	4	2	rt
GSM1468974	83	GSM187229	0	49	16.01	1	1	1	3	rt
GSM1468975	84	GSM187230	0	53	1.45	1	1	4	3	rt
GSM1468976	90	GSM187231	1	60	43.59	0	0	3	2	rt/tmz
GSM1468977	94bis	GSM187233	0	58	8.94	1	1		3	rt
GSM1468978	97	GSM187234	0	62	4.47	1	0	3	2	rt
GSM1468979			0	64	24.26	1	1		2	rt/tmz
GSM1468980	106	GSM187155	0	27	10.45	1	1	1	3	rt/tmz
GSM1468982	129	GSM187159	0	48	4	1	1	1	3	rt/tmz
GSM1468983	147	GSM187169	1	49	15.09	1	1	4	2	rt
GSM1468984	157	GSM187175	0	48	8.09	1	1	3	2	rt/tmz
GSM1468985	159	GSM187176	0	60	14.5	1	0	3	3	rt
GSM1468986	161	GSM187177	0	53	12.36	1	1	4	2	rt/tmz
GSM1468987	211	GSM187185	1	44	9	1	1	3	2	rt
GSM1468988	222	GSM187188	0	61	11.87	1	0	3	2	rt/tmz
GSM1468989	236	GSM187189	0	56	10.62	1	1	4	3	rt/tmz
GSM1468990	242	GSM187190	0	54	14.37	1	1	3	3	rt
GSM1468991	246	GSM187191	1	54	23.05	1	1	4	3	rt
GSM1468992	254	GSM187192	0	63	7.53	1	1	4	3	rt
GSM1468993	274	GSM187194	0	48	9.21	1	0	4	3	rt/tmz
GSM1468994	283	GSM187195	1	56	7.53	1	1	4	3	rt
GSM1468995	284	GSM187196	1	51	27	1	1	1	2	rt
GSM1468996	288	GSM187197	1	44	36	1	1	4	3	rt/tmz
GSM1468997	323	GSM187200	0	53	16.41	1	1	4	3	rt
GSM1468998	328	GSM187201	1	62	11.38	1	1	3	2	rt
GSM1468999	344	GSM187202	0	56	16.41	1	1	4	3	rt/tmz
GSM1469000	345	GSM187203	1	59	5.59	1	1	3	2	rt
GSM1469001	356bis	GSM187205	0	32	6.97	1	1		2	rt/tmz
GSM1469002	360	GSM187206	1	55	24.1	1	0	4	3	rt/tmz
GSM1469003	390	GSM187207	0	41	15.68	1	1	2	3	rt
GSM1469004	396	GSM187208	1	49	41.19	1	1	3	2	rt/tmz
GSM1469005	428	GSM187209	1	57	9.37	1	1	4	3	rt
GSM1469006	444	GSM187210	1	63	6.48	1	1	3	3	rt/tmz
GSM1469007	458	GSM187211	0	49	14.43	1	0	3	2	rt/tmz
GSM1469008	461	GSM187212	0	63	15	1	1	4	3	rt/tmz
GSM1469009			0	50	3.81	1	1		3	rt
GSM1469010	506	GSM187213	0	57	5.98	1	1	3	2	rt/tmz
GSM1469011	527	GSM187214	1	52	32.48	0	0	3	3	rt
GSM1469013	558	GSM187219	0	55	5.75	1	0	4	3	rt/tmz
GSM1469014	563	GSM187220	0	52	8.61	1	1	3	2	rt/tmz
GSM1469015	566	GSM187221	0	43	15.65	1	1	4	3	rt
GSM1469016	574	GSM187223	1	44	5.5	1	0	1	3	rt
GSM1469018	ge205	GSM187236	1	56	23	1	0	3	2	rt/tmz
GSM1469019	1621	GSM187178	1	62	25	1	1	3	2	rt/tmz
GSM1469021			0	45	9	1	1		3	rt
GSM1469023	1308	GSM187161	0	45	17	1	0	2	2	rt/tmz
GSM1469024			0	68	9	1	1		2	rt
GSM1469025	1317	GSM187162	0	26	17	1	1	4	3	rt/tmz
GSM1469027	1360	GSM187164	1	65	9	1	1	4	3	rt/tmz
GSM1469028	1399	GSM187165	1	38.5	56.13	0	1	1	3	rt/tmz
GSM1469029			0	48	27	1	0		3	rt
GSM1469030	1437	GSM187167	0	48	16	1	1	2	2	rt/tmz
GSM1469031	1430	GSM187166	1	37	15	1	1	1	3	rt/tmz
GSM1469042			1	42	16	1	1		3	rt/tmz
GSM1469044			1	70	13	1	1		3	rt
GSM1469045			1	51	52	1	1		2	rt/tmz
GSM1469043			1	51	35		1		2	rt/tmz
